# Supplementary material for: Impairment of Executive Functions in Premenstrual Syndrome: State or Trait?
Source: Biol Psychiatry Glob Open Sci. 2026 Apr 6;6(4):100730. doi: 10.1016/j.bpsgos.2026.100730 (PMC13235494; doi:10.1016/j.bpsgos.2026.100730)
Supplement: Key Resources Table [file mmc2.xlsx]

## Sheet: Key Resources Table
KEY RESOURCES TABLE
Resource Type	Specific Reagent or Resource	Source or Reference	Identifiers	Additional Information
Add additional rows as needed for each resource type	Include species and sex when applicable.	Include name of manufacturer, company, repository, individual, or research lab. Include PMID or DOI for references; use “this paper” if new.	Include catalog numbers, stock numbers, database IDs or accession numbers, and/or RRIDs. RRIDs are highly encouraged; search for RRIDs at https://scicrunch.org/resources.	Include any additional information or notes if necessary.
Antibody	N/A	N/A	N/A
Bacterial or Viral Strain	N/A	N/A	N/A
Biological Sample	Saliva	N/A	N/A
Cell Line	N/A	N/A	N/A
Chemical Compound or Drug	N/A	N/A	N/A
Commercial Assay Or Kit	Salivary P4 Enzyme Immunoassay Kit	Salimetrics, https://doi.org/10.1016/j.yhbeh.2023.105406	1-1502, (Single) 96-Well Kit; 1-1502-5, (5-Pack) 480 Wells
Commercial Assay Or Kit	Salivary 17-beta estradiol Enzyme Immunoassay Kit	Salimetrics, https://doi.org/10.1016/j.yhbeh.2023.105406	1-3702, (Single) 96-Well Kit; 1-3702-5, (5-Pack) 480 Wells
Deposited Data; Public Database	N/A	N/A	N/A
Genetic Reagent	N/A	N/A	N/A
Organism/Strain	Homo sapiens, female	N/A	N/A
Peptide, Recombinant Protein	N/A	N/A	N/A
Recombinant DNA	N/A	N/A	N/A
Sequence-Based Reagent	N/A	N/A	N/A
Software; Algorithm	Gen5 Ver.3.02	Agilant BioTek	https://www.agilent.com/en/support/biotek-software-releases%20
Transfected Construct	N/A	N/A	N/A
Other	N/A	N/A	N/A
